# Supplementary material for: Biocontrol Potential of Sodin 5, Type 1 Ribosome-Inactivating Protein from Salsola soda L. Seeds
Source: Biomolecules. 2024 Mar 12;14(3):336. doi: 10.3390/biom14030336 (PMC10967906; doi:10.3390/biom14030336)
Supplement: Supplementary file 1 [file biomolecules-14-00336-s001.zip]

Archive with 1 entries (1 files):
- biomolecules-2903698-supplementary.pdf
